# Supplementary material for: Foaming and Physicochemical Properties of Commercial Protein Ingredients Used for Infant Formula Formulation
Source: Foods. 2022 Nov 18;11(22):3710. doi: 10.3390/foods11223710 (PMC9689407; doi:10.3390/foods11223710)
Supplement: Supplementary file 1 [file foods-11-03710-s001.zip]

Archive with 1 entries (1 files):
- foods-1982311-supplementary.pdf
